# Supplementary material for: Associations of Real-Time Ultrasound and Strain and Shear Wave Elastography with Gastrointestinal Organs: A Systematic Review
Source: Diagnostics (Basel). 2023 Oct 25;13(21):3302. doi: 10.3390/diagnostics13213302 (PMC10649379; doi:10.3390/diagnostics13213302)
Supplement: Supplementary file 1 [file diagnostics-13-03302-s001.zip]

Archive with 1 entries (1 files):
- diagnostics-2643689-supplementary.pdf
